# Supplementary material for: Expanding agroinfiltration host range with broad-spectrum effectors monitored by autoluminescent reporter
Source: Hortic Res. 2026 Apr 6;13(8):uhag126. doi: 10.1093/hr/uhag126 (PMC13411270; doi:10.1093/hr/uhag126)
Supplement: Web_Material_uhag126 [file web_material_uhag126.zip]

Archive with 5 entries (5 files):
- supplemental data   (clean version).docx
- supplemental data (highlighted).docx
- Table S1.xlsx
- Table S2.xlsx
- Table S3.xlsx
