# Supplementary material for: Expanding agroinfiltration host range with broad-spectrum effectors monitored by autoluminescent reporter
Source: Hortic Res. 2026 Apr 6;13(8):uhag126. doi: 10.1093/hr/uhag126 (PMC13411270; doi:10.1093/hr/uhag126)
Supplement: Web_Material_uhag126 [file web_material_uhag126.zip › Table S2.xlsx]

## Sheet: Sheet1
Primer name	Primers sequence
primers for vectors
NahG-F	ATGAAAAACAATAAACTTGGCTTGCGC
NahG-R	CCCTTGACGTAGCGCACCCC
P19-F	ATGGAACGAGCTATACAAGGAAACGAC
P19-R	CTCGCTTTCTTTTTCGAAGGTTTGAGT
NahG-1300-F	gagaacacgggggactctagaATGAAAAACAATAAACTTGGCTTGC
NahG-1300-R	ttgctcaccattgttggatcCCCTTGACGTAGCGCACCC
P19-1300-F	gagaacacgggggactctagaATGGAACGAGCTATACAAGGAAACG
P19-1300-R	ttgctcaccattgttggatccTCGCTTTCTTTTTCGAAGGTTT
P19-2A-F	TTTTCTCTCTTGAAACAGGCCGGTGACGTTGAAGAGAACCCAGGTCCCATGGAACGAGCTATACAAGGA
NAHG-2A-R	CAACGTCACCGGCCTGTTTCAAGAGAGAAAAATTAGTGGCACCTGAACCCCCTTGACGTAGCGCACCCC
P19-1300-2A-R	cgatcggggaaattcgagctcTCACTCGCTTTCTTTTTCGAAGG
ABP9-F	ATGGCGTCGGAGACGACCAAGAACGTGAAG
ABP9-R	TCACCACATGGCGCTGCCCGAG
ABP9-1300-F	gagaacacgggggactctagaATGGCGTCGGAGACGACC
ABP9-1300-R	cgatcggggaaattcgagctcTCACCACATGGCGCTGCC
HaHB10-F	ATGGATTTTCATGGATTTGCCGAACAT
HaHB10-R	TCAACAAGCTGCCGATGAACTAGTGA
HaHB10-1300-F	gagaacacgggggactctagaATGGATTTTCATGGATTTGCCG
HaHB10-1300-R	cgatcggggaaattcgagctcTCAACAAGCTGCCGATGAACTAGT
HaWRI1-1300-F	gagaacacgggggactctagaGGATCCATGAAGAGAAGAAGACTTTCACC
HaWEI1-1300-R	cgatcggggaaattcgagctcTTAATAATGAGAAACTGGACAAGAAAGA
VrbZIP15-F	ATGGATACTTCCGAAGAAACCCTACTCACC
VrbZIP15-R	TTAGAACATAAAAATGAATTTCATCTTTGTTCTTGAAGCT
VrbZIP15-1300-F	gagaacacgggggactctagaATGGATACTTCCGAAGAAACCCT
VrbZIP15-1300-R	cgatcggggaaattcgagctcTTAGAACATAAAAATGAATTTCATCTTTG
121AT-F	ATGGATCAACTCAGAAAAGACGC
121AT-R	ATCATTTCGCCCGTCAAGGT
121AT-1300-F	gagaacacgggggactctagaATGGATCAACTCAGAAAAGACGC
121AT-1300-R	gcccttgctcaccatggatccATCATTTCGCCCGTCAAGG
Avrpto/B-1300-F	acgacggccagtgccggtaccaagcttTACTCCAAGAATATCAAAGATACA
Avrpto/B-1300-R	gacctgcaggcatgcaagcttGATCTAGTAACATAGATGACACCGCG
Hop-F	gttaattaagttaacactagtATGAAAATACATAACGCTGGCCT
Hop-R	cttgtagtcgagctcacgcgtGACATCTCGTCTCGCCAA
Hop-1300-F	acgacggccagtgccaagcttTGAGACTTTTCAACAAAGGGTAATATC
Hop-1300-R	gacctgcaggcatgcaagcttCCGATCTAGTAACATAGATGACACCGC
AvrPphE-F	gttaattaagttaacactagtATGAGAATTCACAGTGCTGGTCAC
AvrPphE-R	cttgtagtcgagctcacgcgtTTATCTTCGTGGAGGCATGCC
AvrPphE-1300-F	acgacggccagtgccggtaccaagcttTGAGACTTTTCAACAAAGGGTAATATC
AvrPphE-1300-R	gacctgcaggcatgcaagcttCCGATCTAGTAACATAGATGACACCG
GIF1-1300-F	acgacggccagtgccggtaccaagcttTGAGACTTTTCAACAAAGGGTAATATC
GIF1-1300-R	gacctgcaggcatgcaagcttCCGATCTAGTAACATAGATGACACCG
Hop-Avrpto-F	acgacggccagtgccggtaccTGAGACTTTTCAACAAAGGGTAATATC
Hop-Avrpto-R	cttggagtaaagcttggtaccCCGATCTAGTAACATAGATGACACCG
RT-qPCR primers
Luz-qrt-F	TCCTCCTCCCTTCAATCCCA
Luz-qrt-R	AGCCTCCTCCTCGTTCCTAG
H3H-qrt-F	TGATTGGTCAGTGCCAGCTT
H3H-qrt-R	CGAGAGCCACAGCATCTTCA
NtEF1a-qrt-F	CTGCAACAAGATGGATGCTAC
NtEF1a-qrt-R	ACCAACAGGGACAGTACCAAT
VrActin-qrt-F	TGTCAGCCATACTGTCCC
VrActin-qrt-R	CCATCAGGCAACTCGTAG
GhUBQ7-qrt-F	GAAGGCATTCCACCTGACCAAC
GhUBQ7-qrt-R	CTTGACCTTCTTCTTCTTGTGCTTG
HaEF1A-qrt-F	GTGCCAGTGGGACGTGTTGA
HaEF1A-qrt-R	CGATCTGGCCAGGGTGGTTC
Ao5Srrna-qrt-F	GCGTAGAGGAACCACACCAA
Ao5Srrna-qrt-R	CCCTACAGTATCGTCACCGC
TgUBQ10-qrt-F	GTCGCACGTTGGCTGATTAC
TgUBQ10-qrt-R	GGGCTTAAAGACCACCACGA
PaUbi-qrt-F	CGTACCCTCGCCGATTACAA
PaUbi-qrt-R	CACTTTCCCAGAGTCGCCAA
BhACT2-qrt-F	TTGCTCACAGAGGCACCGCT
BhACT2-qrt-R	ACCGGTAGTACGACCACTGGCA
RhUBC-qrt-F	GCCAGAGATTGCCCATATGTA
RhUBC-qrt-R	TCACAGAGTCCTAGCAGCACA
Dpβactin-qrt-F	CCCGACTGTCCCTGTT
Dpβactin-qrt-R	CGGCGTTGTTACTTTG
DsActin-qrt-F	CCCTGAAAACTGCTCTGCTCTC
DsActin-qrt-R	CCTCAGGAAATCCCATCTCAAC
HaHB10-qrt-F	GAGAACCAAAGACTCCGGCA
HaHB10-qrt-R	TCTGTTCACACGACGGACAC
HaSEP3-qrt-F	CTTCTTTCACCCGCTCGACT
HaSEP3-qrt-R	AACATGGCAACCATCCTTGC
HaFT-qrt-F	GTTTTCGTGTTGTTCCGGCA
HaFT-qrt-R	CTCCGTTGTCCACCAGATCC
HaLOX2-qrt-F	CGCCTACGGTCTACTATGGC
HaLOX2-qrt-R	GCCAAACCCCCTGCTGATTA
HaWRI1-qrt-F	ACAGCCTCAACAACAACAACAA
HaWRI1-qrt-R	TGTTCCTCCTCCACTGTTTGT
HaBCCP2-qrt-F	CCTTTGCTGTCTTCTGCACG
HaBCCP2-qrt-R	GCGGACACTTTCATAACGCC
HaPKPβ1-qrt-F	TCAAGGCCCTTAGTGAAGCG
HaPKPβ1-qrt-R	GGTCTCCGTGGGACATGTTT
ZmABP9-qrt-F	CATATGGAACGCCGAGGAGT
ZmABP9-qrt-R	CCTCCGTTCTCACCTGTTCC
GhERF1-qrt-F	CCTTCTCGGTGACTTTGCCA
GhERF1-qrt-R	AGGGAGTTGATGGCTTTGGG
GhZFP1-qrt-F	TATAACCACTGAAACCAACGCC
GhZFP1-qrt-R	GACAACGTCACCCCACTCAC
GhLhcb2.4-qrt-F	TGGTGACTATGGGTGGGACA
GhLhcb2.4-qrt-R	GAACCAAACTGCCTCTCCGA
VrbZIP15-qrt-F	GGATGCTGCTGTGAGATCGA
VrbZIP15-qrt-R	AAATGCCCCAGTCTTCTGCA
VrABF1-qrt-F	TCGTCCTCTTCCTCCCTTCA
VrABF1-qrt-R	TGCCCTTGCTGAATTTCCCT
VrSAHH1-qrt-F	GCTGAGTTCCAGATCGTGCT
VrSAHH1-qrt-R	CTCCCACTAGCCTGCATCTG
VrWARKY12-qrt-F	TGATCCCTTTTGCAGCACCA
VrWARKY12-qrt-R	AGCATCAGAATCAGGGCACG
