# Supplementary material for: Expanding agroinfiltration host range with broad-spectrum effectors monitored by autoluminescent reporter
Source: Hortic Res. 2026 Apr 6;13(8):uhag126. doi: 10.1093/hr/uhag126 (PMC13411270; doi:10.1093/hr/uhag126)
Supplement: Web_Material_uhag126 [file web_material_uhag126.zip › Table S3.xlsx]

## Sheet: Sheet1
Table S2 Vectors used in this study
Plasmid Name	Fungal Biolumineacent Pathway Components	Plasmid Type	Resistance
pCAMBIA1300-GFP	p35S:GFP:tNos	T-DNA	KmR
pCAMBIA1300-NahG-GFP	p35S:NahG:GFP:tNos	T-DNA	KmR
pCAMBIA1300-P19-GFP	p35S:P19:GFP:tNos	T-DNA	KmR
pCAMBIA1300-NahG-P19	p35S:NahG:p2A:P19:tNos	T-DNA	KmR
pYLTAC380MF-FBP	p35S:NnHisps:tNos:p35S:NnCPH:tNos:p35S:NnH3H:tNos:p35S:AnNPGA:tNos:p35S:NnLuz:tNos	T-DNA	KmR
pCAMBIA1300-GhBHLH121-GFP	p35S:GhBHLH121:GFP:tNos	T-DNA	KmR
pCAMBIA1300-cLUC-GhbHLH121	p35S:cLUC:GhbHLH121:tE9	T-DNA	KmR
pCAMBIA1300-GhPYE-nLUC	p35S:GhPYE:nLUC:tE9	T-DNA	KmR
pCAMBIA1300-ZmABP9	p35S:ZmABP9:tNos	T-DNA	KmR
pCAMBIA1300-HaHB10	p35S:HaHB10:tNos	T-DNA	KmR
pCAMBIA1300-HaWRI1	p35S:HaWRI1:tNos	T-DNA	KmR
pCAMBIA1300-VrbZIP15	p35S:VrbZIP15:tNos	T-DNA	KmR
pCAMBIA1300-Avrpto-NahG	p35S:Avrpto:FLAG:tNos:p35S:NahG:YFP:tNos	T-DNA	KmR
pCAMBIA1300-AvrptoB-NahG	p35S:AvrptoB:HA:tNos:p35S:NahG:YFP:tNos	T-DNA	KmR
pCAMBIA1300-HopF2-NahG	p35S:HopF2:FLAG:tNos:p35S:NahG:YFP:tNos	T-DNA	KmR
pCAMBIA1300-AvrPphE-NahG	p35S:AvrPphE:FLAG:tNos:p35S:NahG:YFP:tNos	T-DNA	KmR
pCAMBIA1300-GIF1-NahG	p35S:GIF1:FLAG:tNos:p35S:NahG:YFP:tNos	T-DNA	KmR
pCAMBIA1300-HopF2-AvrptoB-NahG	p35S:HopF2:FLAG:tNos:p35S:AvrptoB:HA:tNos:p35S:NahG:YFP:tNos	T-DNA	KmR
pCAMBIA1300-p35S-NLS-mCherry	p35S:NLS:mCherry:tNos	T-DNA	KmR
